# Supplementary material for: Advanced Microscopy for Liver and Gut Ultrastructural Pathology in Patients with MVID and PFIC Caused by MYO5B Mutations
Source: J Clin Med. 2021 Apr 28;10(9):1901. doi: 10.3390/jcm10091901 (PMC8125609; doi:10.3390/jcm10091901)
Supplement: Supplementary file 1 [file jcm-10-01901-s001.zip]

Archive with 2 entries (2 files):
- Hess-Vogel-JCM-revised-Supplementary-Material.pdf
- Supplemental Movie M1-Hess-Vogel.avi
